# Supplementary material for: The Promoter SNPs Were Associated with Both the Contents of Poly-Unsaturated Fatty Acids (PUFAs) and the Expressions of PUFA-Related Genes in Common Carp
Source: Biology (Basel). 2023 Mar 30;12(4):524. doi: 10.3390/biology12040524 (PMC10135829; doi:10.3390/biology12040524)
Supplement: Supplementary file 1 [file biology-12-00524-s001.zip]

Archive with 1 entries (1 files):
- biology-2223784-supplementary.xlsx
