# Supplementary material for: The Promoter SNPs Were Associated with Both the Contents of Poly-Unsaturated Fatty Acids (PUFAs) and the Expressions of PUFA-Related Genes in Common Carp
Source: Biology (Basel). 2023 Mar 30;12(4):524. doi: 10.3390/biology12040524 (PMC10135829; doi:10.3390/biology12040524)
Supplement: Supplementary file 1 [file biology-12-00524-s001.zip › biology-2223784-supplementary.xlsx]

## Sheet: Table-S1
Table S1: The primers used for amplification of the promoter regions of four genes.
Gene	Primer Sequence (5’-3’)	Accession No.	Tm	Amplification Length (bp)
elovl5a	F: ACTCTCTCCAGTGTGTAGCCA	MK893918.1	60℃	698
	R: TGATGCGTATAACGGGACGTG
elovl5b	F:CAAGTACAAGCACATGCCCC	MK893919.2	60℃	1077
	R: TCAACGTAACTGTTTGACTTGC
fads2a	F: TGTGCCGATATCACGTGTCC	MK852165.1	60℃	973
	R: CAGATCATTCGAGTGCCACC
fads2b	F:TGCTACAGCTGCAAAATGTTCT	MK852166.1	60℃	942
	R:AGCGGAAGAGAGGCTCGC

## Sheet: Table-S2
Table S2: The primers used for qRT-PCR of four genes.
Gene	Primer Sequence (5’-3’)	Tm	Amplification Length (bp)
fads2a-qPCR	F: CCAGTGGGTGAAGAGACACC	60℃	113
	R: ATTTCCTCACCAGCGGAAGG
fads2b-qPCR	F: GAAGAGACACCCCGGAGGAC	60℃	116
	R: GCGGCTTCATGTATTTCCTCAC
elovl5a-qPCR	F: TGTCTACCATCACGCCACCATG	60℃	228
	R: CCACATGGCCAAACTACAGCAC
elovl5b-qPCR	F: ACTGAGCACAGAAGGAAACA	60℃	263
	R: AGTTGTCCAGTAGAAGCCAT
β-actin	F: TGCAAAGCCGGATTCGCTGG	60℃	100
	R: AGTTGGTGACAATACCGTGC

## Sheet: Table-S3
Table S3: The pSNP genotypes of four genes in all individuals.
			Sample ID
SNP	alleles	pos	F3	F5	F7	F9	F11	F13	F14	F15	F16	F18	F20	F22	F23	F24	F25	F26	F27	F28	F29	F30	F31	F32	F33	F35	F36	F37	F38	F39	F40	F41	F42	F44	F45	F46	F47	F48	F49	F50	F51	F53	F54	F55	F56	F57	F58	F59	F60
E5a.-122	A/G	-122	GG	GG	GG	GG	AG	AA	GG	GG	GG	AA	GG	AG	AG	GG	AG	GG	GG	AG	AG	AG	GG	GG	GG	GG	GG	GG	GG	GG	NN	AA	AA	AA	GG	AG	GG	GG	GG	GG	GG	GG	GG	GG	GG	GG	GG	GG	GG
E5a.-257	C/T	-257	CC	CC	CC	CC	CC	CC	CC	CC	CC	CC	CC	CC	CC	CC	CC	CC	CC	CC	CC	CC	CC	CC	CC	CC	CC	CC	CC	CC	NN	CC	CC	CC	CC	CC	CC	CC	CC	CC	CC	CT	CC	CC	CC	CT	CC	CC	CT
E5a.-264	A/T	-264	AA	AT	AT	AT	AT	AA	AT	AA	AA	AA	TT	AT	AT	AT	AT	AA	AT	AA	AT	AA	AT	AA	AA	AA	AT	AA	AA	AT	NN	AA	AA	AA	TT	AT	AA	AA	AT	AT	TT	AT	AA	TT	AT	AA	TT	AT	AA
E5a.-351	C/T	-351	CC	CC	CC	CC	CT	TT	CC	TT	TT	TT	CC	CT	CT	CC	CT	CC	CT	TT	CT	CT	CC	TT	CC	TT	CC	CC	CC	CC	NN	TT	TT	TT	CC	CT	CT	TT	CT	CT	CC	CT	TT	CC	CT	TT	CC	CT	TT
E5a.-430	G/T	-430	TT	TT	TT	TT	TT	GT	TT	TT	TT	TT	TT	GT	TT	TT	TT	TT	TT	GT	GT	TT	TT	TT	TT	TT	TT	TT	TT	TT	NN	TT	TT	TT	TT	GT	TT	TT	TT	TT	TT	TT	TT	TT	TT	TT	TT	TT	TT
E5a.-476	A/C	-476	AA	AA	AC	AC	AA	AA	AA	AA	AA	AA	AA	AC	AA	AA	AA	AA	AA	AA	AA	AA	AA	AA	AA	AA	AA	AA	AA	AA	NN	AA	AA	AA	AA	AA	AA	AA	AA	AC	AA	AA	AA	AA	AA	AA	AA	AA	AA
E5a.-483	A/C	-483	CC	CC	AC	AC	CC	CC	CC	CC	CC	CC	CC	AC	CC	CC	CC	CC	CC	CC	CC	CC	CC	CC	CC	CC	CC	CC	CC	CC	NN	CC	CC	CC	CC	CC	CC	CC	CC	AC	CC	CC	CC	CC	CC	CC	CC	CC	CC
E5b.-566	A/T	-566	AA	AA	AA	AT	AA	AA	AA	AA	AA	AA	AA	AA	AA	AA	AA	AA	AA	AT	AA	AA	AA	AA	AA	AA	AA	AA	AA	NN	AA	AA	AA	AT	AA	AA	AA	AA	AA	AA	AA	AA	AA	AA	AA	AA	AA	AA	AA
E5b.-521	G/T	-521	GG	GG	GG	GG	GG	GG	GG	GG	GG	GG	GG	GG	GG	GG	GG	GT	GG	GG	GG	GT	GT	GG	GG	GG	GT	GG	GT	GG	GG	GG	GG	GT	GG	GG	GG	GG	GG	GG	GG	GG	GG	GG	GG	GG	GG	GG	GG
E5b.-488	C/T	-488	CC	CC	CC	CC	CC	CC	CC	CT	CC	CC	CC	CC	CC	CC	CC	CC	CC	CC	CC	CC	CC	CC	CC	CC	CC	CC	CC	CC	CC	CC	CC	CC	CC	CT	CC	CC	CC	CC	CC	CC	CC	CC	CC	CC	CC	CC	CC
E5b.-461	A/G	-461	GG	GG	GG	GG	GG	GG	GG	GG	GG	GG	GG	GG	GG	GG	GG	GG	GG	GG	GG	GG	GG	GG	GG	GG	GG	GG	GG	GG	GG	GG	GG	GG	GG	GG	GG	GG	AG	GG	GG	GG	GG	GG	GG	GG	GG	GG	GG
E5b.-330	A/T	-330	AA	AA	AA	AA	AA	AA	AA	AA	AA	AT	AA	AA	AA	AA	AA	AA	AT	AA	AA	AA	AA	AA	AA	AA	AA	AA	AA	AT	AA	AA	AA	AA	AA	AA	AA	AA	AA	AA	AA	AT	AA	AA	AA	AA	AT	AA	AA
F2a.-199	C/G	-199	CG	CG	GG	NN	CG	CG	CG	GG	GG	GG	GG	GG	GG	CG	GG	GG	GG	CG	CG	CG	CG	CG	CG	CG	CG	CG	CG	CG	GG	CG	NN	NN	CG	NN	CG	NN	GG	NN	GG	GG	NN	GG	GG	GG	CG	GG	CG
F2b.-99	G/T	-99	GG	GG	GG	GG	GG	GT	GG	GG	GG	GG	GG	TT	GG	GG	GG	GG	GT	TT	GG	GG	GG	GG	GG	GG	GG	GG	GG	GG	GG	GG	GG	GT	GG	GG	GG	GG	GG	GG	GG	GG	GG	GG	GG	GG	GG	GG	GG
F2b.-104	A/T	-104	AA	TT	AA	AT	TT	AA	AA	TT	TT	AA	AA	AA	TT	TT	AT	AT	AT	AA	AA	TT	AA	TT	TT	AA	AA	TT	TT	AT	AA	TT	AT	AT	TT	TT	AT	AA	AA	TT	AT	TT	AT	AT	AT	AA	TT	AT	AT
F2b.-258	C/T	-258	CC	CC	CC	CC	CC	CC	CC	CC	CC	CC	CC	CC	CC	CC	CC	CC	CC	CC	CC	CC	CC	CC	CC	CC	CC	CC	CC	CC	CC	CC	CC	CC	CC	CT	CC	CC	CC	CT	CC	CC	CC	CC	CC	CC	CC	CC	CC
F2b.-304	C/T	-304	TT	CC	TT	CT	CC	CC	TT	CC	CC	TT	CT	CC	CC	CC	CC	TT	CC	CC	TT	TT	TT	CC	CT	CT	CC	CC	CC	CC	CC	CC	CT	CC	CT	CC	CT	TT	CT	CC	CT	CC	CC	CT	CT	CT	CC	CC	CC
F2b.-323	A/C	-323	CC	CC	CC	CC	CC	CC	CC	CC	CC	CC	CC	CC	CC	CC	CC	CC	CC	CC	CC	CC	CC	CC	CC	CC	CC	CC	CC	CC	CC	CC	CC	CC	CC	CC	CC	CC	CC	CC	CC	CC	CC	CC	CC	AC	CC	AC	AC
F2b.-571	A/C	-571	AA	AA	AA	AA	AA	AA	AA	AA	AA	AA	AA	AA	AA	AA	NN	AA	NN	AA	AA	AA	AA	NN	AA	AA	AA	AA	AA	AA	AA	AA	AA	AA	AA	AA	AA	AA	AA	AA	AA	AA	AA	AA	AA	AA	AA	AA	AA
F2b.-609	A/G	-609	GG	GG	GG	GG	GG	AG	GG	AG	GG	GG	GG	AA	GG	GG	NN	GG	NN	AA	GG	GG	GG	NN	GG	GG	GG	GG	GG	GG	GG	GG	GG	AG	GG	GG	GG	GG	AG	GG	GG	GG	GG	GG	GG	GG	GG	GG	GG
F2b.-650	A/C	-650	AA	AA	AA	AA	AA	AC	AA	AA	AA	AA	AA	CC	AA	AA	NN	AA	NN	CC	AA	AA	AA	NN	AA	AA	AA	AA	AA	AA	AA	AA	AA	AC	AA	AA	AA	AA	AA	AA	AA	AA	AA	AA	AA	AA	AA	AA	AA
F2b.-700	G/T	-700	GG	GG	GG	GG	GG	GT	GG	GG	GG	GG	GG	GG	GG	GG	NN	GG	NN	GG	GG	GG	GG	NN	GG	GG	GG	GT	GG	GT	TT	GG	GG	GG	GG	GG	GG	GG	GG	GT	GG	GG	GT	GG	GG	GG	GG	GG	GG
F2b.-721	G/T	-721	GG	GG	GG	GG	GG	GT	GG	GG	GG	GG	GG	GG	GG	GG	NN	GG	NN	GG	GG	GG	GG	NN	GG	GG	GG	GT	GG	GT	TT	GG	GG	GG	GG	GG	GG	GG	GG	GT	GG	GG	GT	GG	GG	GG	GG	GG	GG
F2b.-744	G/T	-744	GG	GG	GG	GG	GG	GT	GG	GG	GG	GG	GG	GG	GG	GG	NN	GG	NN	GG	GG	GG	GG	NN	GG	GG	GG	GT	GG	GT	TT	GG	GG	GG	GG	GG	GG	GG	GG	GT	GG	GG	GT	GG	GG	GG	GG	GG	GG
F2b.-785	A/T	-785	TT	AA	TT	AT	AA	AT	TT	AT	AA	AT	AT	TT	AA	TT	NN	TT	NN	TT	TT	TT	TT	NN	AT	AT	TT	AA	AA	AA	AA	AA	AT	TT	AT	AA	AT	TT	TT	AA	AT	AA	AA	AT	AT	TT	AA	AT	AT
F2b.-880	C/T	-880	CC	TT	CC	CT	TT	TT	CC	CC	TT	CC	CC	TT	TT	TT	NN	CC	NN	TT	CC	CC	CC	NN	CC	CC	TT	TT	TT	TT	TT	TT	CC	TT	NN	TT	CT	CC	CC	TT	CT	TT	TT	CT	CT	CC	TT	TT	TT
[truncated: 181 more columns]

## Sheet: Table-S4
SNP	Transcriptional Factor	start	stop	Score	Strand	Consensus Sequence	Signal Sequence
E5a.-257	AP1	-260	-250	0.763069	(+)	NNTGACTCANN	TCTGAAGCACA
	CDPCR1	-266	-257	0.818626	(+)	NATCGATCGS	AATCCATCTG
	CDPCR3HD	-266	-257	0.901384	(+)	NATYGATSSS	AATCCATCTG
	CMYB	-259	-242	0.742033	(+)	NCNRNNGRCNGTTGGKGG	CTGAAGCACAGTAGTTGG
	CREB	-260	-249	0.769026	(+)	NSTGACGTAANN	TCTGAAGCACAG
	CREB	-260	-249	0.74003	(+)	NSTGACGTMANN	TCTGAAGCACAG
	DELTAEF1	-265	-255	0.825211	(+)	NNNCACCTNAN	ATCCATCTGAA
	GFI1	-264	-241	0.757462	(+)	NNNNNNNAAATCASWGYNNNNNNN	TCCATCTGAAGCACAGTAGTTGGT
	MYOD	-264	-255	0.806292	(+)	NNCANCTGNY	TCCATCTGAA
	USF	-263	-256	0.843006	(+)	NCACGTGN	CCATCTGA
	VMYB	-264	-256	0.796931	(+)	NSYAACGGN	TCCATCTGA
	YY1	-268	-252	0.770642	(+)	NNNNNCCATNTWNNNWN	TAAATCCATCTGAAGCA
E5b.-330	CAAT	-352	-328	0.711286	(+)	ACCAATCANCNNGCYYSNCNCWNNT	ACAAAATGCCATGCAATTTACAACT
	EVI1	-330	-322	0.768334	(+)	ACAAGATAA	ACTAGAAAC
	HNF1	-346	-330	0.81027	(+)	NGTTAATKAWTNACCAM	TGCCATGCAATTTACAA
	SRY	-337	-326	0.760716	(+)	NWWAACAAWANN	ATTTACAACTAG
	TST1	-341	-327	0.880359	(+)	NNKGAWTWANANTNN	TGCAATTTACAACTA
F2b.-104	AHR	-112	-95	0.719976	(+)	CYYCNRRSTNGCGTGASW	GCGCAGAGTCGCGCGCTG
	AHRARNT	-110	-95	0.829343	(+)	KNNKNNTYGCGTGCMS	GCAGAGTCGCGCGCTG
	ARNT	-108	-93	0.750748	(+)	NNNNNCACGTGNNNNN	AGAGTCGCGCGCTGAT
	CAP	-110	-103	0.879744	(+)	NCANNNNN	GCAGAGTC
	E2F	-106	-99	0.743405	(+)	TTTSGCGC	AGTCGCGC
	E2F	-104	-97	0.743405	(+)	TTTSGCGC	TCGCGCGC
	E2F	-104	-92	0.777674	(+)	NNGCGCGAAANTK	TCGCGCGCTGATT
	GC	-115	-102	0.801078	(+)	NRGGGGCGGGGCNK	CTGGCGCAGAGTCG
	HSF2	-111	-102	0.793346	(+)	NGAANNWTCK	CGCAGAGTCG
	NFE2	-111	-101	0.792797	(+)	TGCTGASTCAY	CGCAGAGTCGC
	NMYC	-106	-95	0.74483	(+)	NNNCACGTGNNN	AGTCGCGCGCTG
	SP1	-113	-104	0.793884	(+)	GRGGCRGGGW	GGCGCAGAGT
	TAXCREB	-115	-101	0.610205	(+)	RTGACGCATAYCCCC	CTGGCGCAGAGTCGC
F2b.-304	1-Oct	-305	-292	0.800781	(+)	CWNAWTKWSATRYN	AGGTTTCTAATGTA
	CAAT	-319	-295	0.776307	(+)	ACCAATCANCNNGCYYSNCNCWNNT	TCTAAACAATTAACAGGTTTCTAAT
	CAAT	-315	-291	0.732918	(+)	ACCAATCANCNNGCYYSNCNCWNNT	AACAATTAACAGGTTTCTAATGTAT
	E47	-311	-296	0.78805	(+)	NNNMRCAGGTGTTMNN	ATTAACAGGTTTCTAA
	ELK1	-310	-295	0.768871	(+)	NNNACMGGAAGTNCNN	TTAACAGGTTTCTAAT
	HNF1	-320	-304	0.826525	(+)	NGTTAATKAWTNACCAM	TTCTAAACAATTAACAG
	HOX13	-324	-295	0.726447	(+)	TGCNNNNWYCCYCATTAKTNNNNNMNNYCN	TGACTTCTAAACAATTAACAGGTTTCTAAT
	MYB	-311	-302	0.843983	(+)	NNNAACKGNC	ATTAACAGGT
	MYOD	-309	-298	0.80689	(+)	SRACAGGTGKYG	TAACAGGTTTCT
	P53	-309	-300	0.836166	(+)	NGRCWTGYCY	TAACAGGTTT
	RFX1	-320	-304	0.752064	(+)	NNGTNRCNWRGYAACNN	TTCTAAACAATTAACAG
	S8	-319	-304	0.903413	(+)	WNNANYYAATTANYNN	TCTAAACAATTAACAG
	TST1	-315	-301	0.867108	(+)	NNKGAWTWANANTNN	AACAATTAACAGGTT
	USF	-310	-297	0.770976	(+)	NNRNCACGTGNYNN	TTAACAGGTTTCTA
	VMYB	-311	-302	0.807369	(+)	AAYAACGGNN	ATTAACAGGT
F2b.-700	TATA	-707	-698	0.817798	(+)	NCTATAAAAR	TGTTTAACAG
	SRY	-705	-694	0.780094	(+)	NWWAACAAWANN	TTTAACAGTCAG
	MYB	-705	-696	0.820332	(+)	NNNAACKGNC	TTTAACAGTC
	VMYB	-705	-697	0.818592	(+)	NSYAACGGN	TTTAACAGT
	SOX5	-704	-695	0.80465	(+)	NNAACAATNN	TTAACAGTCA
	T3R	-700	-685	0.747113	(+)	SNNTRAGGTCACGSNN	CAGTCAGATCAGTCAC
F2b.-785	1-Oct	-802	-780	0.7867	(+)	NNNNNNNWATGCAAATNNNWNNW	AAATGCAACTGTAGAAATTAAAA
	AP4	-802	-785	0.760519	(+)	WGARYCAGCTGYGGNCNK	AAATGCAACTGTAGAAAT
	BARBIE	-785	-771	0.813096	(+)	ATNNAAAGCNGRNGG	TTAAAAAGGTTCAGA
	CEBPB	-796	-783	0.880386	(+)	RNRTKNNGMAAKNN	AACTGTAGAAATTA
	SRY	-789	-778	0.769524	(+)	NWWAACAAWANN	GAAATTAAAAAG
	TATA	-788	-779	0.760496	(+)	NCTATAAAAR	AAATTAAAAA
	TST1	-791	-777	0.871005	(+)	NNKGAWTWANANTNN	TAGAAATTAAAAAGG
	XFD3	-795	-782	0.784637	(+)	WNWGTMAACAWWMW	ACTGTAGAAATTAA

## Sheet: Table S5
Table S5. Association analysis of PUFAs contents with GLM-PCA.
Trait	SNP	GLM (Permutation)		GLM (PCA+Permutation)
PUFA	ID	P value	Marker PVE(%)	P value	Marker PVE(%)
C18:3n-6	E5a.-257	6.12×10-5	0.0855	1.93×10-4	0.0903
C20:4n-3	E5b.-330	2.48×10-3	0.0453	3.21×10-2	0.0216
C20:3n-6	F2b.-104	1.75×10-3	0.0566	2.63×10-2	0.0325
C22:5n-3	F2b.-104	5.16×10-3	0.0474	1.05×10-2	0.0416
C18:3n-3	F2b.-304	1.26×10-2	0.0392	6.94×10-3	0.0458
C20:3n-6	F2b.-304	2.92×10-4	0.0716	8.25×10-3	0.0427
C18:2n-6	F2b.-700	2.3×10-3	0.0552	5.43×10-2	0.0349
C20:3n-3	F2b.-785	3.75×10-4	0.0711	1.89×10-3	0.0427
C22:4n-6	F2b.-785	1.89×10-3	0.058	1.25×10-2	0.0157
C20:5n-3	F2b.-785	4.85×10-3	0.0488	1.51×10-1	0.0177

## Sheet: Table S6
Table S6. ANOVA without the strain information and ANCOVA with the strain information.
Trait	Marker	ANOVA		ANCOVA with strain information
		P value	FDR	P value	FDR
C18:3n-6	E5a.-257	6.12×10-5	1.16×10-3	3.3×10-5	6.36×10-4
C20:4n-3	E5b.-330	2.48×10-3	4.7×10-2	1.70×10-3	3.22×10-2
C20:3n-6	F2b.-104	1.75×10-3	3.14×10-2	6.75×10-4	1.22×10-2
C22:5n-3	F2b.-104	5.16×10-3	9.29×10-2	4.75×10-3	8.51×10-2
C20:3n-6	F2b.-304	2.92×10-4	5.54×10-3	9.49×10-5	1.8×10-3
C18:3n-3	F2b.-304	4.566×10-3	5.1×10-2	1.75×10-4	3.32×10-3
C18:2n-6	F2b.-700	2.3×10-3	4.37×10-2	1.78×10-3	3.38×10-2
C22:5n-3	F2b.-785	5.4×10-3	9.22×10-2	4.04×10-3	7.68×10-2
C20:3n-3	F2b.-785	3.75×10-4	7.12×10-3	2.0×10-4	3.89×10-3
C22:4n-6	F2b.-785	1.89×10-3	3.59×10-2	1.79×10-3	3.39×10-2

## Sheet: Table S7
Table S7. Three haplotype blocks in fads2b
Block ID	The SNPs in the block
Block1	F2b.-880	F2b.-785	F2b.-744	F2b.-721	F2b.-700
Block2	F2b.-650	F2b.-609
Block3	F2b.169	F2b.222	F2b.235	F2b.288

## Sheet: Table-S8
pSNP genotype combinations of fads2b	sample number	Group	C18:3n-3	C18:4n-3	C20:3n-3	C20:4n-3	C20:5n-3	C22:5n-3	C18:2n-6	C18:3n-6	C20:3n-6	C20:4n-6	C22:4n-6	C22:5n-6
ATCCGGAT	27	H1	1.02±1	0.18±0.33	0.3±0.16	0.34±0.14	4.59±4.11	1.9±0.77	25.21±9.48	6.37±6.03	3.13±1.73	9.31±5.12	0.75±0.37	2.72±1.87
AACTGGTT	20	H2	0.6±0.47	0.08±0.04	0.25±0.07	0.28±0.08	2.96±1.1	1.28±0.42	23.46±4.08	4.18±2.98	2.52±0.5	8.6±2.69	0.65±0.21	2.2±0.79
TTCCGGAA	50	H3	0.84±0.69	0.08±0.1	0.29±0.17	0.31±0.16	3.47±1.68	1.87±1.04	26.09±11.62	4.5±3.3	3.16±1.8	9.22±5.42	0.76±0.42	2.6±1.91
TTCCGGTT	8	H4	1.18±0.97	0.08±0.07	0.2±0.12	0.29±0.21	3.34±1.74	1.6±1.2	23.77±14.01	5.14±4.87	3.16±2.37	9.33±5.88	0.71±0.39	2.59±2.63
ATCTGGAT	24	H5	0.49±0.54	0.06±0.04	0.26±0.07	0.29±0.08	3.53±1.28	1.64±0.58	22.63±7.06	6.22±6.21	2.51±0.58	8.72±2.98	0.71±0.16	2.3±0.91
AATTGGTT	11	H6	0.9±0.37	0.14±0.24	0.17±0.08	0.24±0.12	3.5±1.77	1.42±0.75	20.56±3.95	3.87±2.51	1.85±0.42	5.92±1.97	0.45±0.15	1.34±0.26
TTCCGTAA	11	H7	2.15±1.72	0.09±0.04	0.37±0.19	0.42±0.22	3.86±2.07	2.44±1.82	37.64±19.02	4.79±3.49	4.42±2.92	9.29±4.98	0.85±0.49	3.48±2.65
AACCGGTT	9	H8	1.12±0.15	0.07±0.04	0.18±0.07	0.24±0.09	2.97±1.63	1.4±0.85	21.6±3.02	3.05±1.31	2.49±1.07	6±3.09	0.49±0.14	1.62±0.35
ATCCGGTT	8	H9	1.07±0.47	0.05±0.03	0.22±0.13	0.26±0.14	2.72±1.84	1.37±0.95	22.04±3.91	4.43±3.65	2.48±0.86	6.43±2.38	0.49±0.19	1.74±1.02
TTCTGGAT	7	H10	0.88±0.41	0.07±0.02	0.25±0.1	0.34±0.17	3.24±1.7	1.73±1.05	22.8±7.36	3.1±0.76	2.44±0.77	7.41±1.79	0.55±0.18	1.83±0.66
AACCGTAT	6	H11	0.77±0.55	0.29±0.55	0.25±0.08	0.29±0.07	3.04±1.01	1.51±0.54	25.2±5.46	4.22±2.16	3.03±1.32	8.52±3.71	0.76±0.34	2.52±1.44
TTCCGGAT	6	H12	1.51±1.34	0.07±0.05	0.36±0.25	0.43±0.25	4.11±1.61	2.52±1.44	31.27±11.52	6.15±3.49	5.3±2.82	10.12±8.56	1.03±0.71	3.9±2.74
AACCTTAA	5	H13	0.59±0.49	0.06±0.05	0.26±0.04	0.28±0.07	3.6±0.99	1.47±0.55	25.69±5.94	2.47±0.76	2.68±0.59	8.38±2.44	0.56±0.17	1.7±0.59
ATCCGTAA	5	H14	0.61±0.77	0.07±0.04	0.3±0.06	0.26±0.04	4.22±2.59	1.73±0.73	27.48±4.41	3.24±1.99	2.97±0.61	11.02±6.01	0.81±0.26	2.28±0.7
ATCCGTAT	5	H15	1.21±0.35	0.44±0.78	0.34±0.2	0.3±0.11	3.07±0.59	2.04±1.03	29.07±10.24	3.92±1.08	4.35±3.34	15.09±14.01	1.21±0.99	4.9±4.07
AACTGGAT	3	H16	0.71±0.6	0.05±0.08	0.24±0.09	0.28±0.05	4.63±2	1.88±0.35	21.88±6.09	3.79±1.83	2.59±0.65	8.9±5.72	0.67±0.27	1.7±0.17
ATCCGGAA	3	H17	0.79±0.62	0.08±0.08	0.2±0.07	0.32±0.12	3.81±1.28	1.45±0.58	22.49±3.94	5.49±5.03	1.99±0.41	6.39±1.68	0.5±0.21	1.57±0.52
TTCCTTAA	3	H18	0.91±0.76	0.07±0.01	0.37±0.24	0.28±0.14	3±1.08	1.91±1.32	31.26±7.24	2.91±3.23	4.37±3.32	14.49±11.54	1.09±0.88	4.19±3.96

## Sheet: Table -S9
Group	-ΔCT	C18:3n-3	C18:4n-3	C20:3n-3	C20:4n-3	C20:5n-3	C22:5n-3	C18:2n-6	C18:3n-6	C20:3n-6	C20:4n-6	C22:4n-6	C22:5n-6
H1	-2.48±3.81	1.02±1	0.18±0.33	0.3±0.16	0.34±0.14	4.59±4.11	1.9±0.77	25.21±9.48	6.37±6.03	3.13±1.73	9.31±5.12	0.75±0.37	2.72±1.87
H2	-6.6±4.47	0.6±0.47	0.08±0.04	0.25±0.07	0.28±0.08	2.96±1.1	1.28±0.42	23.46±4.08	4.18±2.98	2.52±0.5	8.6±2.69	0.65±0.21	2.2±0.79
H3	-6.74±3.08	0.84±0.69	0.08±0.1	0.29±0.17	0.31±0.16	3.47±1.68	1.87±1.04	26.09±11.62	4.5±3.3	3.16±1.8	9.22±5.42	0.76±0.42	2.6±1.91
H4	-7.67±1.14	1.18±0.97	0.08±0.07	0.2±0.12	0.29±0.21	3.34±1.74	1.6±1.2	23.77±14.01	5.14±4.87	3.16±2.37	9.33±5.88	0.71±0.39	2.59±2.63
